# Supplementary material for: A High-Luminescence Biomimetic Nanosensor Based on N, S-GQDs-Embedded Zinc-Based Metal–Organic Framework@Molecularly Imprinted Polymer for Sensitive Detection of Octopamine in Fermented Foods
Source: Foods. 2022 May 6;11(9):1348. doi: 10.3390/foods11091348 (PMC9100785; doi:10.3390/foods11091348)
Supplement: Supplementary file 1 [file foods-11-01348-s001.zip]

Archive with 1 entries (1 files):
- foods-1616046-supplementary.pdf
